# Supplementary material for: Biological Control and Habitat Management for the Control of Onion Thrips, Thrips tabaci Lindeman (Thysanoptera: Thripidae), in Onion Production in Quebec, Canada
Source: Insects. 2024 Mar 27;15(4):232. doi: 10.3390/insects15040232 (PMC11050518; doi:10.3390/insects15040232)
Supplement: Supplementary file 1 [file insects-15-00232-s001.zip]

Archive with 1 entries (1 files):
- insects-2857622-supplementary.pdf
